# Supplementary material for: A contribution to age determination of cheetahs (Acinonyx jubatus) based on radiographic analysis of the skull and postcranial morphology
Source: PLoS One. 2019 Jun 11;14(6):e0217999. doi: 10.1371/journal.pone.0217999 (PMC6559650; doi:10.1371/journal.pone.0217999)
Supplement: S1 Formula — (XLSX) [file pone.0217999.s002.xlsx]

## Sheet: Formel gesperrt
Age =10^(0,0124 * max length + 0,004143 * condylobasal length + 0,0594 * coronal suture visible 0-3 + 0,0067 * hard palate length + (-0,1634) * pulp size upper canine
+ (-0,00005855) * Qmaxlgth + 0,0110 * Qpulp_uc + (-0,03084))
Eingabefelder					Formelergebnis
max length (mfsl)	condylobasal length (cbl)	coronal suture visible 0-3 (cors)	hard palate length (hpl)	pulp size upper canine (pulpuc)	Age (months)
93.3	197.7	3	94.9	0.7	138.204
85.9	173.6	3	74	0.7	77.0062
					0.931451
					0.931451
					0.931451
					0.931451
					0.931451
					0.931451
					0.931451
					0.931451
					0.931451
					0.931451
					0.931451
					0.931451
					0.931451
					0.931451
					0.931451
					0.931451
					0.931451
					0.931451
					0.931451
					0.931451
					0.931451
					0.931451
					0.931451
					0.931451
					0.931451
					0.931451
					0.931451
					0.931451
					0.931451
					0.931451
					0.931451
					0.931451

## Sheet: Formel nicht gesperrt
Age =10^(0,0124 * max length + 0,004143 * condylobasal length + 0,0594 * coronal suture visible 0-3 + 0,0067 * hard palate length + (-0,1634) * pulp size upper canine
+ (-0,00005855) * Qmaxlgth + 0,0110 * Qpulp_uc + (-0,03084))
Measured values					Result
max length (mfsl)	condylobasal length (cbl)	coronal suture visible 0-3 (cors)	hard palate length (hpl)	pulp size upper canine (pulpuc)	Age (months)
93.3	197.7	3	94.9	0.7	138.204
85.9	173.6	3	74	0.7	77.0062
					0.931451
					0.931451
					0.931451
					0.931451
					0.931451
					0.931451
					0.931451
					0.931451
					0.931451
					0.931451
					0.931451
					0.931451
					0.931451
					0.931451
					0.931451
					0.931451
					0.931451
					0.931451
					0.931451
					0.931451
					0.931451
					0.931451
					0.931451
					0.931451
					0.931451
					0.931451
					0.931451
					0.931451
					0.931451
					0.931451
					0.931451
					0.931451
